# Supplementary material for: Identification of a Negative Regulator for Salt Tolerance at Seedling Stage via a Genome-Wide Association Study of Thai Rice Populations
Source: Int J Mol Sci. 2022 Feb 6;23(3):1842. doi: 10.3390/ijms23031842 (PMC8836775; doi:10.3390/ijms23031842)
Supplement: Supplementary file 1 [file ijms-23-01842-s001.zip › ijms-1542512-Supplementary Tables S1-S4.xlsx]

## Sheet: Supplementary Table S1
Table S1 The average of phenotypic values of growth parameter, relative water content and cell membrane stability of rice accession.
No.	Rice name	SFW				SDW				RFW				RDW				RWC				CMS
		Control		Salt		Control		Salt		Control		Salt		Control		Salt		Control		Salt		Control		Salt
1	AI TAI	0.4085	a	0.25295	a	0.0536	a	0.0374	ab	0.461825	a	0.2714	abc	0.05725	abc	0.033325	abcde	83.6894	abcdef	61.3169	abc	95.568	c	65.7236	abcdefghi
2	BAI BUA	0.951525	abcdefghijkl	0.685525	abcdefghijk	0.133775	abcdefgh	0.105025	abcdefghijkl	0.99405	abcdefghij	0.519875	abcdefgh	0.118625	abcdefghijk	0.0604	abcdefghi	93.2636	abcdefg	76.3148	bcdef	94.9474	bc	88.7913	defghij
3	BUA NOI	1.05975	abcdefghijklmn	0.7263	abcdefghijklm	0.17175	bcdefghijk	0.10355	abcdefghijkl	1.07757	bcdefghij	0.487725	abcdefgh	0.141475	defghijkl	0.061925	abcdefghij	93.2197	abcdefg	74.3814	bcdef	96.2327	c	71.8333	abcdefghij
4	CSSL11	0.726175	abcdefg	0.548525	abcdefghi	0.10925	abcdef	0.07435	abcdefghi	0.7361	abcdefgh	0.3379	abcde	0.08785	abcdefghi	0.0402	abcdefg	93.2255	abcdefg	90.9063	cdef	95.99	c	83.483	cdefghij
5	DAM DAHNG	0.67305	abcdef	0.415675	abcd	0.09295	abcde	0.05495	abcde	0.64455	abcdefg	0.24305	abc	0.0831	abcdefg	0.029875	abcd	93.7531	bcdefg	65.018	abcd	95.8083	c	69.4882	abcdefghij
6	DAW DAWK MAI	1.5976	lmnopq	0.8276	abcdefghijklmnop	0.2359	hijklm	0.1063	abcdefghijkl	1.1567	efghij	0.4908	abcdefgh	0.1438	defghijkl	0.0568	abcdefgh	91.3657	abcdefg	82.5725	bcdef	93.598	bc	86.7841	defghij
7	DAW KHAO	1.6368	mnopqr	0.8765	cdefghijklmnop	0.2536	jklm	0.1311	defghijklmn	0.9466	abcdefghi	0.4245	abcdefgh	0.0978	abcdefghi	0.0684	abcdefghij	96.0843	defg	78.3551	bcdef	96.4375	c	85.2042	cdefghij
8	DAW SAHM DEUAN	1.3843	ghijklmnopq	0.8974	cdefghijklmnop	0.1931	efghijkl	0.1036	abcdefghijkl	1.1979	fghij	0.4449	abcdefgh	0.1214	abcdefghijk	0.0354	abcde	93.1166	abcdefg	78.4964	bcdef	94.6771	bc	76.7778	bcdefghij
9	DAWK MAI	0.8846	abcdefghij	0.595975	abcdefghijk	0.133175	abcdefgh	0.092775	abcdefghij	1.00782	abcdefghij	0.4515	abcdefgh	0.124575	abcdefghijkl	0.06665	abcdefghij	94.8607	bcdefg	86.2867	bcdef	96.7001	c	84.3947	cdefghij
10	DI SI	1.3304	efghijklmnopq	1.1681	jklmnopqrs	0.179	defghijk	0.147	ghijklmno	0.5848	abcde	0.5403	abcdefghi	0.061	abcd	0.0587	abcdefghi	92.4445	abcdefg	92.5653	def	96.615	c	85.3449	cdefghij
11	E-KHAO YAI	1.3824	ghijklmnopq	0.9258	cdefghijklmnopq	0.1927	efghijkl	0.1267	cdefghijklmn	1.0568	abcdefghij	0.9	ijk	0.1074	abcdefghij	0.0978	hijk	80.3443	ab	74.2704	bcdef	95.9628	c	95.5431	ij
12	E-LAI	1.254	cdefghijklmnop	1.1695	klmnopqrs	0.1707	bcdefghijk	0.1535	hijklmno	0.734	abcdefgh	0.7299	fghij	0.078	abcdefg	0.071	abcdefghij	89.7224	abcdefg	94.689	def	93.4314	bc	84.8741	cdefghij
13	E-MUM	0.9255	abcdefghijkl	1.2753	mnopqrs	0.1508	abcdefghij	0.1608	jklmno	0.6508	abcdefg	0.6938	efghij	0.0821	abcdefg	0.0619	abcdefghij	86.2574	abcdefg	90.1717	cdef	95.6444	c	79.005	cdefghij
14	E-PUANG	0.838675	abcdefghij	0.525725	abcdefgh	0.123275	abcdefg	0.051867	abcd	0.85745	abcdefgh	0.3833	abcdefg	0.124625	abcdefghijkl	0.051075	abcdefgh	90.205	abcdefg	38.5003	a	88.2059	b	47.8826	ab
15	GAM LIAW	0.771925	abcdefgh	0.50065	abcdefg	0.102575	abcdef	0.077075	abcdefghi	0.801775	abcdefgh	0.29575	abcd	0.09845	abcdefghi	0.034675	abcde	93.2101	abcdefg	93.6717	def	96.8839	c	66.2104	abcdefghij
16	GAM PAI	0.6725	abcdef	0.589575	abcdefghi	0.097575	abcdef	0.080225	abcdefghij	0.692675	abcdefgh	0.432675	abcdefgh	0.098575	abcdefghi	0.05325	abcdefgh	85.3948	abcdefg	72.33	bcdef	91.4204	bc	70.0081	abcdefghij
17	GON GAEW	1.4883	ijklmnopq	0.5961	abcdefghijk	0.204	fghijkl	0.0819	abcdefghij	1.1377	defghij	0.3793	abcdefg	0.1376	bcdefghijkl	0.032	abcde	85.9944	abcdefg	95.0438	def	94.8346	bc	68.664	abcdefghij
18	GON GAEW	2.2474	rs	1.3714	pqrs	0.3153	m	0.179	lmno	1.089	bcdefghij	0.5897	bcdefghi	0.1146	abcdefghij	0.0594	abcdefghi	95.0807	defg	94.263	def	79.5954	a	91.8472	fghij
19	GOW RUANG 88	0.942	abcdefghijkl	0.844	bcdefghijklmnop	0.1283	abcdefg	0.089	abcdefghij	0.6947	abcdefgh	0.4437	abcdefgh	0.0641	abcd	0.0393	abcdef	96.426	defg	93.7913	def	96.6584	c	81.2135	cdefghij
20	GWIAN HAK	0.657325	abcdef	0.5316	abcdefghi	0.09955	abcdef	0.089225	abcdefghij	0.762575	abcdefgh	0.520575	abcdefgh	0.1036	abcdefghij	0.081225	efghij	94.9735	cdefg	90.5282	cdef	95.368	bc	71.161	abcdefghij
21	HAH RUANG	0.687575	abcdefg	0.560125	abcdefghi	0.1017	abcdef	0.074625	abcdefghi	0.87405	abcdefgh	0.491975	abcdefgh	0.116175	abcdefghij	0.0741	abcdefghij	86.1414	abcdefg	96.875	ef	95.8441	c	71.3008	abcdefghij
22	HAHNG MAH NAI	0.909575	abcdefghijkl	0.680775	abcdefghijk	0.145675	abcdefghi	0.110675	abcdefghijkl	1.04287	abcdefghij	0.575375	abcdefghi	0.157225	fghijklm	0.07555	bcdefghij	91.6245	abcdefg	81.6499	bcdef	92.9526	bc	79.6014	cdefghij
23	HAHNG NAHK	0.73095	abcdefg	0.640325	abcdefghijk	0.10745	abcdef	0.093275	abcdefghijk	0.66695	abcdefg	0.417675	abcdefgh	0.08795	abcdefghi	0.054925	abcdefgh	79.0078	a	56.3525	ab	93.0725	bc	77.7254	cdefghij
24	HAHNG YI 71	0.9276	abcdefghijkl	0.670775	abcdefghijk	0.151625	abcdefghij	0.077275	abcdefghi	0.7627	abcdefgh	0.3126	abcde	0.09555	abcdefghi	0.039825	abcdefg	92.1003	abcdefg	66.9074	bcde	95.4206	bc	56.5371	abc
25	IN PAENG	0.89805	abcdefghijk	0.788675	abcdefghijklmno	0.147225	abcdefghi	0.144825	ghijklmno	1.14393	efghij	0.6794	defghi	0.1984	klmn	0.10995	jkl	89.4298	abcdefg	89.764	cdef	93.2086	bc	79.5375	cdefghij
26	JAO DAENG	0.963125	abcdefghijklm	0.7016	abcdefghijkl	0.141875	abcdefghi	0.101275	abcdefghijkl	0.9409	abcdefghi	0.3574	abcdefg	0.125975	abcdefghijkl	0.0414	abcdefg	89.0057	abcdefg	82.7285	bcdef	96.4393	c	88.5455	defghij
27	JAO DAM	0.85225	abcdefghij	0.5543	abcdefghi	0.12735	abcdefg	0.09365	abcdefghijk	0.745975	abcdefgh	0.397725	abcdefg	0.0852	abcdefgh	0.0438	abcdefg	91.1997	abcdefg	78.1418	bcdef	96.8345	c	79.5646	cdefghij
28	JAO DAWK KHAO	0.717625	abcdefg	0.493425	abcdef	0.10205	abcdef	0.07135	abcdefgh	0.6658	abcdefg	0.2585	abc	0.081525	abcdefg	0.03955	abcdef	88.5124	abcdefg	83.62	bcdef	94.3397	bc	88.182	defghij
29	JAO KHAO	2.9486	t	0.5872	abcdefghi	0.4055	n	0.0683	abcdefg	2.1071	l	0.4928	abcdefgh	0.2675	n	0.0511	abcdefgh	95.2971	defg	86.6374	bcdef	94.6623	bc	75.3166	bcdefghij
30	JEK CHUEY	0.7468	abcdefg	0.5903	abcdefghi	0.0913	abcde	0.0639	abcdefg	0.6316	abcdef	0.4021	abcdefg	0.0792	abcdefg	0.0556	abcdefgh	96.185	defg	97.836	ef	91.0334	bc	79.5344	cdefghij
31	JUD MAWN	1.7462	opqr	0.9577	cdefghijklmnopqr	0.2462	ijklm	0.1097	abcdefghijkl	0.8853	abcdefgh	0.3716	abcdefg	0.0995	abcdefghi	0.0365	abcdef	88.6717	abcdefg	93.6826	def	96.002	c	81.1398	cdefghij
32	KASET DAW	1.02093	abcdefghijklm	0.702725	abcdefghijkl	0.163325	bcdefghijk	0.1063	abcdefghijkl	1.5476	jk	0.693225	efghij	0.226875	mn	0.080475	defghij	98.2434	fg	88.264	cdef	96.4163	c	70.6559	abcdefghij
33	KHAI MOD RIN	0.731075	abcdefg	0.56185	abcdefghi	0.1107	abcdef	0.07695	abcdefghi	0.7635	abcdefgh	0.35815	abcdefg	0.091925	abcdefghi	0.046575	abcdefg	98.3339	g	88.5427	cdef	95.9161	c	59.599	abcd
34	KHAO AH-GAHD	1.3259	efghijklmnopq	1.0821	ghijklmnopqrs	0.1766	cdefghijk	0.125	cdefghijklmn	0.934	abcdefghi	0.6649	defghi	0.0937	abcdefghi	0.0564	abcdefgh	80.5084	abc	85.2297	bcdef	94.4956	bc	61.9345	abcde
35	KHAO DAWK MALI 105	0.783875	abcdefgh	0.561725	abcdefghi	0.121275	abcdefg	0.09385	abcdefghijk	1.06583	abcdefghij	0.369925	abcdefg	0.168925	ijklm	0.04545	abcdefg	92.2757	abcdefg	76.2208	bcdef	96.8394	c	79.3379	cdefghij
36	KHAO GAEW	1.9937	qr	1.2582	lmnopqrs	0.2617	klm	0.1401	fghijklmno	1.1198	defghij	0.3899	abcdefg	0.167	hijklm	0.0428	abcdefg	92.2914	abcdefg	82.8531	bcdef	94.941	bc	75.9714	bcdefghij
37	KHAO GAW DIAW	0.931475	abcdefghijkl	0.844375	bcdefghijklmnop	0.150375	abcdefghij	0.137075	efghijklmn	0.95	abcdefghi	0.669075	defghi	0.127925	abcdefghijkl	0.086775	fghij	86.9726	abcdefg	97.6338	ef	96.545	c	92.0423	fghij
38	KHAO GON JUD	1.7108	nopqr	1.4685	qrs	0.2462	ijklm	0.176	klmno	1.2451	ghij	0.7918	hijk	0.1395	cdefghijkl	0.0819	efghij	91.9513	abcdefg	93.2275	def	94.0872	bc	84.9468	cdefghij
39	KHAO PRAGUAD	0.8023	abcdefghi	0.5479	abcdefghi	0.125325	abcdefg	0.079925	abcdefghij	0.790575	abcdefgh	0.313525	abcde	0.131475	abcdefghijkl	0.0452	abcdefg	88.8626	abcdefg	85.2339	bcdef	96.5667	c	74.3483	bcdefghij
40	KHAO SA NGUAN	1.4985	ijklmnopq	1.3747	pqrs	0.2013	fghijkl	0.1319	defghijklmn	0.7726	abcdefgh	0.3542	abcdef	0.0849	abcdefgh	0.0364	abcdef	92.9373	abcdefg	83.709	bcdef	94.5395	bc	72.0513	abcdefghij
41	KHAO SUPAN	1.9878	qr	1.1045	hijklmnopqrs	0.3113	m	0.1376	efghijklmn	1.1685	efghij	0.4356	abcdefgh	0.1229	abcdefghijkl	0.0401	abcdefg	88.1747	abcdefg	87.2777	cdef	92.4444	bc	84.6998	cdefghij
42	KHAO TAH HAENG 17	0.8044	abcdefghi	0.77845	abcdefghijklmn	0.126275	abcdefg	0.11215	abcdefghijklm	0.91125	abcdefghi	0.454325	abcdefgh	0.111275	abcdefghij	0.0665	abcdefghij	88.1438	abcdefg	73.1613	bcdef	96.445	c	82.4862	cdefghij
43	KHIAW HAHNG MAH	1.2017	bcdefghijklmnop	1.4995	rs	0.1612	bcdefghijk	0.1927	mnop	0.6672	abcdefg	1.0755	k	0.1028	abcdefghij	0.1072	ijkl	90.3291	abcdefg	89.895	cdef	95.7699	c	95.3592	ij
44	LAO TAEK	1.13478	bcdefghijklmno	0.97825	defghijklmnopqr	0.1973	efghijkl	0.176	klmno	1.4983	ijk	1.1041	k	0.203325	lmn	0.143075	l	93.3723	abcdefg	61.2417	abc	96.8487	c	76.6411	bcdefghij
45	LEUANG DONG	0.558725	abc	0.37885	abc	0.0713	abc	0.04345	abc	0.497525	ab	0.19835	a	0.065175	abcd	0.0258	ab	93.6696	bcdefg	81.281	bcdef	94.964	bc	65.4485	abcdefgh
46	LEUANG NGAHM	0.554675	abc	0.591975	abcdefghij	0.075475	abcd	0.08515	abcdefghij	0.506725	abc	0.33295	abcde	0.08135	abcdefg	0.042025	abcdefg	89.3333	abcdefg	72.8335	bcdef	96.2964	c	71.4436	abcdefghij
47	LEUANG NOI 31-1-39	1.7506	opqr	0.6887	abcdefghijk	0.162	bcdefghijk	0.1616	jklmno	0.9014	abcdefgh	0.3328	abcde	0.0918	abcdefghi	0.0312	abcde	90.3789	abcdefg	96.4029	ef	96.9036	c	64.5233	abcdefg
48	LEUANG PUANG TAWNG	0.8177	abcdefghi	1.3677	pqrs	0.1536	abcdefghij	0.1805	lmno	1.0712	bcdefghij	0.7278	fghij	0.1133	abcdefghij	0.0652	abcdefghij	94.413	bcdefg	92.6751	def	96.1485	c	81.5679	cdefghij
49	LEUANG TAH YANG	0.762075	abcdefgh	0.707975	abcdefghijkl	0.114525	abcdefg	0.093925	abcdefghijk	1.01085	abcdefghij	0.346275	abcdef	0.12865	abcdefghijkl	0.04595	abcdefg	86.7807	abcdefg	73.8379	bcdef	95.1303	bc	72.4501	bcdefghij
50	LEUANG TAWNG	0.892	abcdefghij	0.677975	abcdefghijk	0.1367	abcdefgh	0.0876	abcdefghij	1.08403	bcdefghij	0.415425	abcdefgh	0.13985	cdefghijkl	0.052925	abcdefgh	89.4546	abcdefg	82.2214	bcdef	96.4229	c	78.649	cdefghij
51	LPT171	1.3869	ghijklmnopq	0.9021	cdefghijklmnop	0.1795	defghijk	0.0929	abcdefghij	0.8733	abcdefgh	0.3692	abcdefg	0.0934	abcdefghi	0.0395	abcdef	94.0574	bcdefg	79.5589	bcdef	93.4846	bc	83.9468	cdefghij
52	LUANG PRATAHN	2.752	st	2.3458	t	0.4022	n	0.2557	p	1.9097	kl	0.7437	ghij	0.2263	mn	0.076	bcdefghij	94.4176	bcdefg	95.2261	def	96.4393	c	96.0357	j
53	LUANG PRATAHN	1.0028	abcdefghijklm	0.8635	cdefghijklmnop	0.1442	abcdefghi	0.1208	bcdefghijklmn	0.8047	abcdefgh	0.5893	bcdefghi	0.0679	abcd	0.0636	abcdefghij	91.6633	abcdefg	95.0383	def	94.5748	bc	92.2917	fghij
54	MA YOM	1.3606	fghijklmnopq	0.8847	cdefghijklmnop	0.1795	defghijk	0.1161	bcdefghijklm	0.7684	abcdefgh	0.5057	abcdefgh	0.0729	abcde	0.0502	abcdefgh	93.8712	bcdefg	68.8839	bcde	94.1279	bc	90.0734	efghij
55	MA YOM	1.5189	jklmnopq	1.1107	ijklmnopqrs	0.1571	abcdefghij	0.1158	bcdefghijklm	0.9137	abcdefghi	0.4721	abcdefgh	0.0924	abcdefghi	0.0492	abcdefgh	88.8811	abcdefg	85.2088	bcdef	95.7353	c	89.4741	efghij
56	MAE MAI	0.674525	abcdef	0.588125	abcdefghi	0.0924	abcde	0.078975	abcdefghij	0.494175	ab	0.3003	abcd	0.055225	ab	0.05125	abcdefgh	92.963	abcdefg	83.1726	bcdef	91.8717	bc	68.5901	abcdefghij
57	MAHK NAM	1.9917	qr	1.0725	fghijklmnopqrs	0.28	lm	0.1373	efghijklmn	0.9755	abcdefghij	0.568	abcdefghi	0.0974	abcdefghi	0.0501	abcdefgh	95.1052	defg	92.3909	def	94.5614	bc	93.8615	ghij
58	MAHK NAM	1.0988	abcdefghijklmno	1.3408	opqrs	0.1429	abcdefghi	0.1428	fghijklmno	1.0492	abcdefghij	0.6088	cdefghi	0.1332	abcdefghijkl	0.056	abcdefgh	84.2317	abcdefg	93.4943	def	94.9534	bc	82.0278	cdefghij
59	MAHK YOM	1.4553	hijklmnopq	1.3178	nopqrs	0.1955	efghijkl	0.1569	ijklmno	0.8846	abcdefgh	0.5506	abcdefghi	0.1032	abcdefghij	0.0586	abcdefghi	93.0773	abcdefg	85.4748	bcdef	94.7367	bc	86.949	defghij
60	MED MAKHAM	1.2658	defghijklmnop	0.9229	cdefghijklmnopq	0.1758	cdefghijk	0.1024	abcdefghijkl	0.7619	abcdefgh	0.3736	abcdefg	0.0787	abcdefg	0.0488	abcdefgh	91.785	abcdefg	81.5228	bcdef	93.1679	bc	74.6165	bcdefghij
61	MUAY HIN	0.8025	abcdefghi	0.748225	abcdefghijklm	0.112	abcdef	0.118375	bcdefghijklmn	0.72005	abcdefgh	0.4897	abcdefgh	0.08835	abcdefghi	0.054775	abcdefgh	82.2892	abcd	83.2592	bcdef	95.421	bc	80.825	cdefghij
62	NAHNG MON	0.779725	abcdefgh	0.582575	abcdefghi	0.122775	abcdefg	0.108475	abcdefghijkl	0.874325	abcdefgh	0.491575	abcdefgh	0.1247	abcdefghijkl	0.064125	abcdefghij	94.6714	bcdefg	89.5042	cdef	95.1738	bc	80.7031	cdefghij
63	NAHNG MON S-4	0.9318	abcdefghijkl	0.6448	abcdefghijk	0.1329	abcdefgh	0.0825	abcdefghij	0.7876	abcdefgh	0.3618	abcdefg	0.0777	abcdefg	0.0339	abcde	97.4852	fg	96.9686	ef	94.5616	bc	77.7003	cdefghij
64	NAHNG NGAHM	0.832075	abcdefghij	0.56005	abcdefghi	0.11045	abcdef	0.08675	abcdefghij	0.859475	abcdefgh	0.453775	abcdefgh	0.1056	abcdefghij	0.0604	abcdefghi	90.3658	abcdefg	90.4345	cdef	95.394	bc	77.5534	cdefghij
65	NIAW KHAO	0.800875	abcdefghi	0.644275	abcdefghijk	0.1161	abcdefg	0.09525	abcdefghijk	1.10797	cdefghij	0.567025	abcdefghi	0.159725	ghijklm	0.070625	abcdefghij	95.2561	defg	96.5712	ef	95.5532	c	65.2766	abcdefgh
66	NIAW MALI	0.932775	abcdefghijkl	0.64395	abcdefghijk	0.1454	abcdefghi	0.09985	abcdefghijkl	0.999675	abcdefghij	0.600025	cdefghi	0.135925	bcdefghijkl	0.081175	efghij	95.8437	defg	81.0089	bcdef	96.1609	c	70.2387	abcdefghij
67	PATHUM THANI 1	0.63165	abcde	0.45195	abcde	0.114975	abcdefg	0.067525	abcdefg	0.837425	abcdefgh	0.340575	abcde	0.107325	abcdefghij	0.05225	abcdefgh	97.2222	efg	97.1563	ef	92.9186	bc	70.3746	abcdefghij
68	PAWNG AEW	1.0308	abcdefghijklm	0.4435	abcdefghijk	0.1461	abcdefghi	0.0831	abcdefghij	0.688	abcdefgh	0.4435	abcdefgh	0.0666	abcd	0.0415	abcdefg	95.4136	defg	88.2666	cdef	96.0729	c	82.1806	cdefghij
69	PIN GAEW 56	0.903	abcdefghijk	0.613	abcdefghijk	0.1398	abcdefgh	0.0834	abcdefghij	0.8249	abcdefgh	0.4614	abcdefgh	0.0664	abcd	0.04	abcdefg	95.5407	defg	95.1161	def	95.7843	c	84.4632	cdefghij
70	PLAH SEW DAM	0.843975	abcdefghij	0.61385	abcdefghijk	0.13555	abcdefgh	0.11345	abcdefghijklm	1.27975	hij	0.5396	abcdefghi	0.1703	ijklm	0.077875	cdefghij	87.6715	abcdefg	92.8989	def	96.3759	c	79.8548	cdefghij
71	PRATAHN BAN BUNG	1.3427	fghijklmnopq	2.0536	t	0.1808	defghijkl	0.2182	op	0.754	abcdefgh	0.678	defghi	0.0704	abcde	0.0905	ghijk	85.5125	abcdefg	92.9259	def	94.8529	bc	95.7143	j
72	PUANG HAHNG MOO	0.711775	abcdefg	0.51735	abcdefg	0.104475	abcdef	0.066825	abcdefg	0.804125	abcdefgh	0.2717	abc	0.094125	abcdefghi	0.0339	abcde	95.1491	defg	80.1515	bcdef	96.2215	c	64.9575	abcdefg
73	PUANG TAWNG	1.1444	bcdefghijklmno	0.6715	abcdefghijk	0.1713	bcdefghijk	0.071	abcdefgh	1.0531	abcdefghij	0.2984	abcd	0.1186	abcdefghijk	0.0283	abc	92.2467	abcdefg	93.1159	def	95.7572	c	95.4062	ij
74	PUANG WAHN	0.827175	abcdefghij	0.736625	abcdefghijklm	0.1177	abcdefg	0.102325	abcdefghijkl	0.809	abcdefgh	0.52895	abcdefghi	0.09605	abcdefghi	0.05275	abcdefgh	92.6516	abcdefg	83.6886	bcdef	96.0931	c	82.3508	cdefghij
75	RAHK HAENG	0.8613	abcdefghij	0.64225	abcdefghijk	0.139425	abcdefgh	0.10465	abcdefghijkl	1.05537	abcdefghij	0.5371	abcdefghi	0.1522	efghijklm	0.068225	abcdefghij	87.6069	abcdefg	89.065	cdef	96.6019	c	82.7033	cdefghij
76	RD1	0.7509	abcdefg	0.264	ab	0.0993	abcdef	0.0316	a	0.5768	abcde	0.2093	ab	0.0506	a	0.0239	a	95.4154	defg	72.4918	bcdef	94.0394	bc	43.446	a
77	RD13	0.61885	abcd	0.4217	abcd	0.08535	abcd	0.0607	abcdef	0.53205	abcd	0.2309	abc	0.07485	abcdef	0.02925	abc	96.5384	defg	86.1702	bcdef	94.8601	bc	85.1839	cdefghij
78	RD8	0.727275	abcdefg	0.6291	abcdefghijk	0.11205	abcdef	0.098275	abcdefghijkl	0.83915	abcdefgh	0.473875	abcdefgh	0.108725	abcdefghij	0.064125	abcdefghij	87.4599	abcdefg	82.5205	bcdef	94.5004	bc	78.0791	cdefghij
79	RD9	0.52085	ab	0.50475	abcdefg	0.0661	ab	0.06885	abcdefg	0.505275	abc	0.411675	abcdefgh	0.0664	abcd	0.059	abcdefghi	94.5127	bcdefg	96.0056	ef	95.8796	c	77.1164	cdefghij
80	RUANG DIAW	0.922025	abcdefghijkl	0.6147	abcdefghijk	0.1637	bcdefghijk	0.100075	abcdefghijkl	1.0534	abcdefghij	0.40495	abcdefg	0.134425	bcdefghijkl	0.05505	abcdefgh	92.2222	abcdefg	90.8463	cdef	95.8518	c	80.1831	cdefghij
81	SAHM RUANG NAK	0.768175	abcdefgh	0.65005	abcdefghijk	0.1032	abcdef	0.1029	abcdefghijkl	0.7987	abcdefgh	0.4671	abcdefgh	0.10095	abcdefghi	0.059	abcdefghi	87.7358	abcdefg	86.7599	bcdef	95.106	bc	84.5324	cdefghij
82	SAI YUD	0.749	abcdefg	0.4362	abcde	0.1102	abcdef	0.050175	abcd	0.886575	abcdefgh	0.3269	abcde	0.118525	abcdefghijk	0.0488	abcdefgh	95.6629	defg	61.2149	abc	95.9749	c	63.916	abcdef
83	SAM AHANG	0.708075	abcdefg	0.56545	abcdefghi	0.10705	abcdef	0.0851	abcdefghij	0.659025	abcdefg	0.37525	abcdefg	0.0835	abcdefg	0.046425	abcdefg	88.9622	abcdefg	80.1136	bcdef	97.3665	c	63.8065	abcdef
84	SEW MAE JAN	0.78425	abcdefgh	0.544475	abcdefghi	0.128725	abcdefg	0.102225	abcdefghijkl	0.922425	abcdefghi	0.531275	abcdefghi	0.12655	abcdefghijkl	0.072175	abcdefghij	90.9161	abcdefg	100	f	94.7065	bc	85.753	cdefghij
85	TA POW LOM	1.5875	klmnopq	1.0178	efghijklmnopqrs	0.2203	ghijklm	0.1243	cdefghijklmn	1.1124	cdefghij	0.5134	abcdefgh	0.1015	abcdefghij	0.0493	abcdefgh	93.6048	bcdefg	88.2409	cdef	97.7862	c	94.9929	hij
86	TAWNG RAHK SAI	1.8634	pqr	1.5529	s	0.2353	hijklm	0.1981	nop	1.2164	fghij	1.0347	jk	0.1832	jklm	0.1323	kl	92.0436	abcdefg	94.3993	def	94.1224	bc	94.9722	hij
87	TOON CHALAWNG	0.89325	abcdefghij	0.791675	abcdefghijklmno	0.13945	abcdefgh	0.113275	abcdefghijklm	1.02868	abcdefghij	0.537875	abcdefghi	0.1418	defghijkl	0.07535	bcdefghij	93.5037	abcdefg	75.9403	bcdef	95.9962	c	76.6946	bcdefghij
88	U-TA POW	0.806375	abcdefghi	0.6413	abcdefghijk	0.118575	abcdefg	0.089075	abcdefghij	0.70805	abcdefgh	0.45515	abcdefgh	0.09925	abcdefghi	0.0594	abcdefghi	82.7863	abcde	80.8658	bcdef	90.6461	bc	70.2024	abcdefghij
89	UBN	0.736	abcdefg	0.511175	abcdefg	0.117325	abcdefg	0.077	abcdefghi	0.906	abcdefghi	0.314825	abcde	0.12445	abcdefghijkl	0.043025	abcdefg	92.8289	abcdefg	82.9075	bcdef	95.7447	c	75.071	bcdefghij

## Sheet: Supplementary Table S2
Table S2 The average of stability index and percent change of growth parameter, relative water content and cell membrane stability of rice accession.
No.	Rice name	Stability index						Percentage Change
		SFW	SDW	RFW	RDW	RWC	CMS	SFW	SDW	RFW	RDW	RWC	CMS
1	AI TAI	0.619217	0.697761	0.587668	0.582096	0.732673	0.687715	-38.0783	-30.2239	-41.2332	-41.7904	-26.7327	-31.2285
2	BAI BUA	0.720449	0.785087	0.522987	0.509168	0.818269	0.935163	-27.9551	-21.4913	-47.7013	-49.0832	-18.1731	-6.48369
3	BUA NOI	0.68535	0.602911	0.452614	0.43771	0.797915	0.746455	-31.465	-39.7089	-54.7386	-56.229	-20.2085	-25.3545
4	CSSL11	0.755362	0.680549	0.459041	0.457598	0.975123	0.869705	-24.4638	-31.9451	-54.0959	-54.2402	-2.48773	-13.0295
5	DAM DAHNG	0.617599	0.591178	0.377085	0.359507	0.693503	0.725284	-38.2401	-40.8822	-62.2915	-64.0493	-30.6497	-27.4716
6	DAW DAWK MAI	0.518027	0.450615	0.424311	0.394993	0.903759	0.9272	-48.1973	-54.9385	-57.5689	-60.5007	-9.62409	-7.27996
7	DAW KHAO	0.535496	0.516956	0.448447	0.699387	0.815482	0.883517	-46.4504	-48.3044	-55.1553	-30.0613	-18.4518	-11.6483
8	DAW SAHM DEUAN	0.64827	0.53651	0.3714	0.291598	0.84299	0.810944	-35.173	-46.349	-62.86	-70.8402	-15.701	-18.9056
9	DAWK MAI	0.673723	0.69664	0.447994	0.535019	0.909616	0.872747	-32.6277	-30.336	-55.2006	-46.4981	-9.03842	-12.7253
10	DI SI	0.878007	0.821229	0.923906	0.962295	1.00131	0.88335	-12.1993	-17.8771	-7.60944	-3.77049	0.130634	-11.665
11	E-KHAO YAI	0.669705	0.657499	0.851628	0.910615	0.924401	0.995626	-33.0295	-34.2501	-14.8372	-8.93855	-7.55985	-0.437357
12	E-LAI	0.932616	0.899238	0.994414	0.910256	1.05536	0.908411	-6.73844	-10.0762	-0.558583	-8.97436	5.53554	-9.15891
13	E-MUM	1.37796	1.06631	1.06607	0.753959	1.04538	0.826028	37.7958	6.6313	6.60725	-24.6041	4.53799	-17.3972
14	E-PUANG	0.626852	0.420742	0.447023	0.409829	0.426809	0.54285	-37.3148	-57.9258	-55.2977	-59.0171	-57.3191	-45.715
15	GAM LIAW	0.648573	0.751401	0.368869	0.352209	1.00495	0.683399	-35.1427	-24.8599	-63.1131	-64.7791	0.495145	-31.6601
16	GAM PAI	0.876691	0.822188	0.624644	0.540198	0.847008	0.765782	-12.3309	-17.7812	-37.5356	-45.9802	-15.2992	-23.4218
17	GON GAEW	0.400524	0.401471	0.333392	0.232558	1.10523	0.72404	-59.9476	-59.8529	-66.6608	-76.7442	10.5233	-27.596
18	GON GAEW	0.610216	0.567713	0.541506	0.518325	0.9914	1.15393	-38.9784	-43.2287	-45.8494	-48.1675	-0.860003	15.3926
19	GOW RUANG 88	0.895966	0.693687	0.638693	0.613105	0.972676	0.840212	-10.4034	-30.6313	-36.1307	-38.6895	-2.73236	-15.9788
20	GWIAN HAK	0.808732	0.896283	0.682654	0.784025	0.953194	0.746173	-19.1268	-10.3717	-31.7346	-21.5975	-4.68062	-25.3827
21	HAH RUANG	0.814638	0.733776	0.562868	0.637831	1.12461	0.743925	-18.5362	-26.6224	-43.7132	-36.2169	12.4605	-25.6075
22	HAHNG MAH NAI	0.748454	0.759739	0.55172	0.480522	0.891136	0.856365	-25.1546	-24.0261	-44.828	-51.9478	-10.8864	-14.3635
23	HAHNG NAHK	0.876018	0.868078	0.626246	0.624503	0.713252	0.835106	-12.3982	-13.1922	-37.3754	-37.5497	-28.6748	-16.4894
24	HAHNG YI 71	0.72313	0.509646	0.40986	0.416797	0.726463	0.592505	-27.687	-49.0354	-59.014	-58.3203	-27.3537	-40.7495
25	IN PAENG	0.878208	0.983698	0.59392	0.554183	1.00374	0.853328	-12.1792	-1.63016	-40.608	-44.5817	0.373785	-14.6672
26	JAO DAENG	0.728462	0.713833	0.379849	0.328637	0.929473	0.918148	-27.1538	-28.6167	-62.0151	-67.1363	-7.05266	-8.18523
27	JAO DAM	0.650396	0.735375	0.533161	0.514085	0.856821	0.821656	-34.9604	-26.4625	-46.6839	-48.5915	-14.3179	-17.8344
28	JAO DAWK KHAO	0.687581	0.699167	0.388255	0.485127	0.944727	0.934728	-31.2419	-30.0833	-61.1745	-51.4873	-5.5273	-6.52721
29	JAO KHAO	0.199145	0.168434	0.233876	0.191028	0.909129	0.795635	-80.0855	-83.1566	-76.6124	-80.8972	-9.08712	-20.4365
30	JEK CHUEY	0.790439	0.69989	0.636637	0.70202	1.01717	0.873684	-20.9561	-30.011	-36.3363	-29.798	1.71657	-12.6316
31	JUD MAWN	0.548448	0.445573	0.419745	0.366834	1.05651	0.845189	-45.1552	-55.4427	-58.0255	-63.3166	5.65104	-15.4811
32	KASET DAW	0.688322	0.65085	0.447936	0.354711	0.898421	0.732821	-31.1678	-34.915	-55.2064	-64.5289	-10.1579	-26.7179
33	KHAI MOD RIN	0.768526	0.695122	0.46909	0.506663	0.900429	0.621366	-23.1474	-30.4878	-53.091	-49.3337	-9.95707	-37.8634
34	KHAO AH-GAHD	0.816125	0.707814	0.711884	0.601921	1.05864	0.655422	-18.3875	-29.2186	-28.8116	-39.8079	5.86439	-34.4578
35	KHAO DAWK MALI 105	0.7166	0.773861	0.347079	0.269054	0.826012	0.819273	-28.34	-22.6139	-65.2921	-73.0946	-17.3988	-18.0727
36	KHAO GAEW	0.631088	0.535346	0.348187	0.256287	0.897734	0.800196	-36.8912	-46.4654	-65.1813	-74.3713	-10.2266	-19.9804
37	KHAO GAW DIAW	0.906492	0.911554	0.704289	0.678327	1.12258	0.953361	-9.35076	-8.84456	-29.5711	-32.1673	12.2581	-4.66386
38	KHAO GON JUD	0.85837	0.714866	0.635933	0.587097	1.01388	0.902852	-14.163	-28.5134	-36.4067	-41.2903	1.38788	-9.71482
39	KHAO PRAGUAD	0.682912	0.637742	0.396578	0.343792	0.959166	0.769917	-31.7088	-36.2258	-60.3422	-65.6208	-4.08344	-23.0083
40	KHAO SA NGUAN	0.917384	0.655241	0.458452	0.42874	0.900704	0.762129	-8.26159	-34.4759	-54.1548	-57.126	-9.92961	-23.7871
41	KHAO SUPAN	0.555639	0.442017	0.372786	0.326282	0.989827	0.916224	-44.4361	-55.7983	-62.7214	-67.3718	-1.01734	-8.37758
42	KHAO TAH HAENG 17	0.96774	0.888141	0.498573	0.597619	0.830022	0.855266	-3.22601	-11.1859	-50.1427	-40.2381	-16.9978	-14.4734
43	KHIAW HAHNG MAH	1.24782	1.19541	1.61196	1.0428	0.995195	0.995712	24.7816	19.5409	61.196	4.28016	-0.480517	-0.42884
44	LAO TAEK	0.862065	0.892043	0.736902	0.703676	0.655887	0.791348	-13.7935	-10.7957	-26.3098	-29.6324	-34.4113	-20.8652
45	LEUANG DONG	0.678062	0.609397	0.398673	0.395857	0.867742	0.689193	-32.1938	-39.0603	-60.1327	-60.4143	-13.2258	-31.0807
46	LEUANG NGAHM	1.06725	1.12819	0.657063	0.516595	0.8153	0.741913	6.72466	12.8188	-34.2937	-48.3405	-18.47	-25.8087
47	LEUANG NOI 31-1-39	0.393408	0.997531	0.369203	0.339869	1.06665	0.66585	-60.6592	-0.246914	-63.0797	-66.0131	6.66531	-33.415
48	LEUANG PUANG TAWNG	1.67262	1.17513	0.679425	0.575463	0.981592	0.848353	67.2618	17.513	-32.0575	-42.4537	-1.84075	-15.1647
49	LEUANG TAH YANG	0.92901	0.820127	0.342558	0.357171	0.850857	0.761588	-7.09904	-17.9873	-65.7442	-64.2829	-14.9143	-23.8412
50	LEUANG TAWNG	0.760062	0.640819	0.383225	0.378441	0.919141	0.815667	-23.9938	-35.9181	-61.6775	-62.1559	-8.08595	-18.4333
51	LPT171	0.650443	0.517549	0.422764	0.422912	0.845854	0.897975	-34.9557	-48.2451	-57.7236	-57.7088	-15.4146	-10.2025
52	LUANG PRATAHN	0.852398	0.635753	0.389433	0.335837	1.00856	0.995815	-14.7602	-36.4247	-61.0567	-66.4163	0.85629	-0.418502
53	LUANG PRATAHN	0.861089	0.837725	0.732323	0.936672	1.03682	0.975859	-13.8911	-16.2275	-26.7677	-6.33284	3.68194	-2.41407
54	MA YOM	0.650228	0.646797	0.658121	0.688615	0.733812	0.956926	-34.9772	-35.3203	-34.1879	-31.1385	-26.6188	-4.30744
55	MA YOM	0.731253	0.73711	0.51669	0.532468	0.958683	0.934599	-26.8747	-26.289	-48.331	-46.7532	-4.13168	-6.54012
56	MAE MAI	0.87191	0.854708	0.607679	0.928022	0.894685	0.746586	-12.809	-14.5292	-39.2321	-7.19783	-10.5315	-25.3414
57	MAHK NAM	0.538485	0.490357	0.582266	0.514374	0.97146	0.992598	-46.1515	-50.9643	-41.7734	-48.5626	-2.85401	-0.740154
58	MAHK NAM	1.22024	0.9993	0.580252	0.42042	1.10997	0.863874	22.024	-0.069979	-41.9748	-57.958	10.9966	-13.6126
59	MAHK YOM	0.905518	0.802558	0.622428	0.567829	0.91832	0.917796	-9.44822	-19.7442	-37.7572	-43.2171	-8.16797	-8.22036
60	MED MAKHAM	0.729104	0.58248	0.490353	0.620076	0.888193	0.800882	-27.0896	-41.752	-50.9647	-37.9924	-11.1807	-19.9118
61	MUAY HIN	0.932368	1.05692	0.680092	0.619977	1.01179	0.847036	-6.76324	5.69196	-31.9908	-38.0023	1.17874	-15.2964
62	NAHNG MON	0.747154	0.883527	0.562234	0.514234	0.94542	0.847955	-25.2846	-11.6473	-43.7766	-48.5766	-5.45799	-15.2045
63	NAHNG MON S-4	0.691994	0.620767	0.45937	0.436293	0.994701	0.82169	-30.8006	-37.9233	-54.063	-56.3707	-0.529913	-17.831
64	NAHNG NGAHM	0.673076	0.785423	0.527968	0.57197	1.00076	0.812981	-32.6924	-21.4577	-47.2032	-42.803	0.0760797	-18.7019
65	NIAW KHAO	0.804464	0.820413	0.511767	0.442166	1.01381	0.683144	-19.5536	-17.9587	-48.8233	-55.7834	1.38062	-31.6856
66	NIAW MALI	0.690359	0.686726	0.60022	0.597204	0.845219	0.730428	-30.9641	-31.3274	-39.978	-40.2796	-15.4781	-26.9572
67	PATHUM THANI 1	0.715507	0.587302	0.406693	0.486839	0.999322	0.757379	-28.4493	-41.2698	-59.3307	-51.3161	-0.0677829	-24.2621
68	PAWNG AEW	0.430248	0.568789	0.644622	0.623123	0.925095	0.855398	-56.9752	-43.1211	-35.5378	-37.6877	-7.49054	-14.4602
69	PIN GAEW 56	0.678848	0.596567	0.559341	0.60241	0.995556	0.881806	-32.1152	-40.3433	-44.0659	-39.759	-0.444444	-11.8194
70	PLAH SEW DAM	0.727332	0.836961	0.421645	0.457281	1.05962	0.828577	-27.2668	-16.3039	-57.8355	-54.2719	5.96245	-17.1423
71	PRATAHN BAN BUNG	1.52946	1.20686	0.899204	1.28551	1.08669	1.00908	52.9456	20.6858	-10.0796	28.5511	8.66942	0.908143
72	PUANG HAHNG MOO	0.726845	0.639627	0.337883	0.360159	0.842378	0.675083	-27.3155	-36.0373	-66.2117	-63.9841	-15.7622	-32.4917
73	PUANG TAWNG	0.58677	0.414478	0.283354	0.238617	1.00942	0.996334	-41.323	-58.5522	-71.6646	-76.1383	0.942253	-0.366552
74	PUANG WAHN	0.890531	0.869371	0.653832	0.549193	0.903261	0.85699	-10.9469	-13.0629	-34.6168	-45.0807	-9.67385	-14.301
75	RAHK HAENG	0.745675	0.750583	0.508919	0.448259	1.01664	0.856125	-25.4325	-24.9417	-49.1081	-55.1741	1.66437	-14.3875
76	RD1	0.351578	0.318228	0.362864	0.472332	0.759749	0.461998	-64.8422	-68.1772	-63.7136	-52.7668	-24.0251	-53.8002
77	RD13	0.681425	0.711189	0.433982	0.390782	0.8926	0.897996	-31.8575	-28.8811	-56.6018	-60.9218	-10.74	-10.2004
78	RD8	0.86501	0.877064	0.564708	0.589791	0.943523	0.82623	-13.499	-12.2936	-43.5292	-41.0209	-5.6477	-17.377
79	RD9	0.969089	1.0416	0.814754	0.888554	1.0158	0.804304	-3.0911	4.16036	-18.5246	-11.1446	1.57952	-19.5696
80	RUANG DIAW	0.666685	0.611332	0.384422	0.409522	0.985081	0.836532	-33.3315	-38.8668	-61.5578	-59.0478	-1.49194	-16.3468
81	SAHM RUANG NAK	0.846226	0.997093	0.584825	0.584448	0.988878	0.888823	-15.3774	-0.290698	-41.5175	-41.5552	-1.11223	-11.1177
82	SAI YUD	0.582377	0.455309	0.368722	0.411727	0.639903	0.665966	-41.7623	-54.4691	-63.1278	-58.8273	-36.0097	-33.4034
83	SAM AHANG	0.798574	0.794956	0.569402	0.555988	0.900536	0.655323	-20.1426	-20.5044	-43.0598	-44.4012	-9.94642	-34.4677
84	SEW MAE JAN	0.694262	0.794135	0.575955	0.570328	1.09992	0.90546	-30.5738	-20.5865	-42.4045	-42.9672	9.99152	-9.45397
85	TA POW LOM	0.641134	0.564231	0.461525	0.485714	0.942696	0.971435	-35.8866	-43.5769	-53.8475	-51.4286	-5.73041	-2.85654
86	TAWNG RAHK SAI	0.833369	0.841904	0.850625	0.722162	1.02559	1.00903	-16.6631	-15.8096	-14.9375	-27.7838	2.55929	0.902867
87	TOON CHALAWNG	0.886286	0.812298	0.522881	0.531382	0.812163	0.798934	-11.3714	-18.7702	-47.7119	-46.8618	-18.7837	-20.1066
88	U-TA POW	0.795288	0.751212	0.642822	0.598489	0.976801	0.774467	-20.4712	-24.8788	-35.7178	-40.1511	-2.31986	-22.5533
89	UBN	0.694531	0.656297	0.347489	0.345721	0.893122	0.784075	-30.5469	-34.3703	-65.2511	-65.4279	-10.6878	-21.5925

## Sheet: Supplementary Table S3
Supplementary Table S3 Analysis of variance tables for the parameters using for GWAS
Tests of Between-Subjects Effects
Dependent Variable: Shoot fresh Weight
Source	Type III Sum of Squares	df	Mean Square	F	Sig.
Corrected Model	137.545a	177	0.777092	6.22109	1.75928e-60
Intercept	618.784	1	618.784	4953.74	4.35858e-271
condition	13.4178	1	13.4178	107.418	4.81998e-23
cultivars_number	101.559	88	1.15408	9.23909	3.58961e-64
condition * cultivars_number	22.7467	88	0.258485	2.06933	5.03217e-07
Error	66.2036	530	0.124912
Total	822.126	708
Corrected Total	203.749	707
a. R Squared = .675 (Adjusted R Squared = .567)
Tests of Between-Subjects Effects
Dependent Variable: Shoot dry Weight
Source	Type III Sum of Squares	df	Mean Square	F	Sig.
Corrected Model	2.405a	177	0.0135878	4.94485	2.53652e-46
Intercept	12.0189	1	12.0189	4373.92	6.21538e-258
condition	0.393869	1	0.393869	143.337	2.13791e-29
cultivars_number	1.55414	88	0.0176607	6.42706	1.17812e-43
condition * cultivars_number	0.464804	88	0.00528186	1.92217	6.43884e-06
Error	1.45362	529	0.00274786
Total	15.9026	707
Corrected Total	3.85865	706
a. R Squared = .623 (Adjusted R Squared = .497)
Tests of Between-Subjects Effects
Dependent Variable: Root fresh Weight
Source	Type III Sum of Squares	df	Mean Square	F	Sig.
Corrected Model	69.692a	177	0.393742	4.98459	7.96869e-47
Intercept	341.246	1	341.246	4320.02	5.96538e-257
condition	32.3712	1	32.3712	409.805	6.26475e-68
cultivars_number	25.8822	88	0.294115	3.72337	4.52988e-21
condition * cultivars_number	11.1202	88	0.126366	1.59974	0.00101954
Error	41.8656	530	0.0789917
Total	453.265	708
Corrected Total	111.558	707
a. R Squared = .625 (Adjusted R Squared = .499)
Tests of Between-Subjects Effects
Dependent Variable: Root dry Weight
Source	Type III Sum of Squares	df	Mean Square	F	Sig.
Corrected Model	1.276a	177	0.00721097	4.89099	9.76268e-46
Intercept	5.06512	1	5.06512	3435.53	8.99516e-234
condition	0.543085	1	0.543085	368.359	1.00213e-62
cultivars_number	0.510022	88	0.0057957	3.93106	6.93991e-23
condition * cultivars_number	0.218844	88	0.00248686	1.68677	0.000282058
Error	0.781398	530	0.00147434
Total	7.14186	708
Corrected Total	2.05774	707
a. R Squared = .620 (Adjusted R Squared = .493)
Tests of Between-Subjects Effects
Dependent Variable: Relative water content
Source	Type III Sum of Squares	df	Mean Square	F	Sig.
Corrected Model	52320.803a	177	295.598	1.64061	1.32215e-05
Intercept	5.43813e+06	1	5.43813e+06	30182.3	0
condition	8198.98	1	8198.98	45.5054	4.00926e-11
cultivars_number	25624.1	88	291.183	1.6161	0.000808293
condition * cultivars_number	19902.7	88	226.167	1.25526	0.0706134
Error	95132.9	528	180.176
Total	5.61319e+06	706
Corrected Total	147454	705
a. R Squared = .355 (Adjusted R Squared = .139)
Tests of Between-Subjects Effects
Dependent Variable: Cell membrane stability
Source	Type III Sum of Squares	df	Mean Square	F	Sig.
Corrected Model	89529.550a	177	505.817	3.50836	8.3627e-29
Intercept	5.3096e+06	1	5.3096e+06	36827.5	0
condition	48447.5	1	48447.5	336.033	1.69969e-58
cultivars_number	20271.4	88	230.357	1.59776	0.00104889
condition * cultivars_number	19735.5	88	224.267	1.55552	0.00190415
Error	76412.6	530	144.175
Total	5.4828e+06	708
Corrected Total	165942	707
a. R Squared = .540 (Adjusted R Squared = .386)

## Sheet: Supplementary Table S4
Supplementary Table S4: Primers list
	Target genes	strand	Sequence (5’ to 3’)
Transgenic Arabidopsis	OsCRN	Forward	TTACCATGGCGCTCATCACCCCAGC
		Reverse	CAGCAAGGTCACCAGCTCAGACATCATCAG
	HygR	Forward	ATCGGCGAGTACTTCTACACAG
		Reverse	CTGAACTCACCGCGACGTC
Gene expression analysis	OsCRN	Forward	GGAAGACGGTGAGAGTGAGG
		Reverse	CGCCTTTTTCTGCACTAAGG
	OsEF1a	Forward	ATGGTTGTGGAGACCTTC
		Reverse	TCACCTTGGCACCGGTTG
